# Supplementary material for: Influence of learning styles on the practical performance after the four-step basic life support training approach – An observational cohort study
Source: PLoS One. 2017 May 22;12(5):e0178210. doi: 10.1371/journal.pone.0178210 (PMC5439953; doi:10.1371/journal.pone.0178210)
Supplement: S1 Table — Learning Styles 1 = diverging, 2 = assimilating 3 = converging, 4 = accommodating; sex 1 = male, 2 = female; mDT_mm = mean depth of compressions; mFreq = mean frequency of compression; IA_Zeit = time to start CPR; IASSges = checklist points for Initial Assessment, 1 indicates before intervention, 2 indicates after intervention. (XLSX) [file pone.0178210.s001.xlsx]

## Sheet: S1 Dataset
S1_Table. Dataset - Influence of Learning Styles in BLS Training.
Learning Style	Sex	Age	mDT_mm1	mFreq1	IA_Zeit1	IASSges1	mDT_mm2	mFreq_2	IA_Zeit2	IASSges2
1	1	37	58	44	24	6	53	66	43	7
1	2	20	25	83	36	5	42	85	35	8
1	2	19	47	93	29	7	46	110	18	9
1	2	26	44	100	62	4	54	108	29	7
1	2	20	15	65	41	1	51	96	20	5
1	1	22	39	101	58	3	58	125	16	5
1	2	24	35	73	59	2	37	104	28	7
1	2	19	46	59	22	3	48	113	40	9
1	2	19	40	83	25	4	52	90	99	7
1	2	20	33	45	38	2	36	96	39	5
1	2	26	53	69	30	2	39	58	47
1	2	19	51	111	25	5	45	107	35	8
1	1	21	36	150	20	6	46	150	22	4
1	2	19	24	82	44	3	39	131	43	7
1	2	21	31	47	35	2	45	95	23	9
1	2	20	57	64	24	2	34	80	41	8
1	2	29	28	65	32	2	27	61	24	3
1	1	23	54	106	16	2	48	112	31	8
1	2	25	37	135	14	2	52	128	15	5
1	2	19	42	72	36	2	33	117	36	9
1	2	19	37	94	22	7	40	106	26	9
1	2	19	57	118	11	1	38	119	26	9
1	2	29	44	110	29	3	56	99	20	8
1	1	25	52	119	20	5	55	116	34	8
1	2	19	34	122	21	7	42	120	21	6
1	2	20	58	95	19	4	55	69	40	8
2	1	42	49	97	29	3	41	114	61	8
2	1	42	47	163	82	3	33	112	48	7
2	1	30	43	39	70	1	45	118	30	5
2	2	35	30	88	69	2	51	123	25	6
2	1	38	56	106	27	5	46	112	23	9
2	2	26	27	39	38	1	37	93	21	4
2	2	27	59	137	22	6	41	111	18	5
2	2	28	36	89	110	3	35	99	45	5
2	1		54	72	72	3	42	108	15
2	2	28	45	77	30	2	42	87	24	6
2	1	25	45	39	55	6	40	74	45	8
2	1	22	35	98	81	1	42	86	30	2
2	1	21	57	66	23	2	55	89	20	7
2	2	22	50	128	26	4	32	117	40	7
2	2	18	40	58	43	2	54	98	34	8
2	2	25	45	94	37	5	56	110	20	8
2	1	20	48	111	35	6	40	112	26	8
2	2	19	22	59	72	3	39	76	37	8
2	1	24	47	77	18	4	43	101	15	7
2	1	20	59	126	24	7	52	125	23	6
2	2	24	47	139	46	3	50	141	12	5
2	1	20	15	86	99	0	49	96	17	7
2	2	20	35	123	44	2	45	124	22	6
2	2	18	45	71	50		45	106	33	8
2	1	19	46	100	29	2	41	95	30	8
2	2	18	28	82	62	3	37	120	29	6
2	2	19	23	57	106	0	32	105	40	9
2	2	19	47	138	37	3	48	129	43	9
2	2	18	41	111	41	8	39	128	49	9
2	2	19	37	53	76	0	47	104	41	9
2	1	20	40	112	38	6	51	126	28	6
2	2	19	39	91	26	3	50	96	18	7
2	1	19	59	74	80	2	53	100	30	7
2	2	19	35	82	15	3	45	89	15	7
2	2	24	39	91	36	4	34	141	26	9
2	1		41	34	140		55	92	22	6
2	1	24	49	120	27	0	56	117	26	9
2	1	29	53	114	130		46	121	44	8
2	2	24	49	72	71	3	49	131	27	8
2	1	20	50	58	32	4	58	92	35	9
2	2	20	47	144	17	4	37	121	18	7
2	2	20	40	100	35	3	50	134	30	9
2	2	19	53	101	23	5	53	113	14	6
2	2	21	53	117	18	3	47	115	17	5
2	1	20	45	106	39	2	43	117	36	7
2	2	20	33	117	69	3	40	88	40	7
2	2	19	57	102	34	4	57	115	20	7
2	2	19	53	101	18	5	54	111	25	4
2	2	20	44	102	22	2	45	91	34	7
2	1	20	47	98	24	8	49	100	26	8
2	2	20	40	93	70	3	34	98	30	7
2	2	20	33	88	40	2	33	111	13	3
2	2	25	58	149	30	4	42	139	27	9
2	2	20	44	77	35	2	50	113	33	7
2	1	20	27	112	14	2	48	130	23	6
2	2	28	39	88	66	2	25	126	17	3
2	2	19			99	0	23	125	22	1
2	2	19	39	94	45	3	49	121	24	7
2	2	18	36	94	41	2	46	102	40	4
2	1	20	48	93	42	7	56	89	33	8
2	2	19	42	94	27	5	45	115	20	7
2	2	19	60	106	22	6	48	117	27	8
2	1	24	60	105	79	3	60	125	40	8
2	1	18	50	117	28		44	110	23	5
2	2	21	34	62	40	1	46	126	23	3
2	1	20	57	57	50		54	72	35	5
2	2	18	31	61	34	4	27	95	25	8
2	2	19	45	104	39	8	41	105	26	7
2	2	19	37	116	22	5	49	132	17	5
2	2	19	26	62	45	1	40	93	22	5
2	2	19	33	97	54	4	45	108	23	7
2	2	20	28	108	20	4	44	108	29	7
2	2	20	46	61	42	2	45	100	15	3
2	2	19	40	107	14	3	52	105	19	4
2	2	20	42	72	80	2	47	108	25
2	2		26	67	66	2	50	102	20	7
2	2	20	48	110	21	1	57	136	16	7
2	2	19	43	49	28	2	52	85	19	5
2	2	18	12	76	80	3	45	156	35	6
2	2	19	32	35	26	2	55	93	37	7
2	2	19	24	81	77	3	32	107	22	6
2	2	19	13	93	75	1	30	100	52	5
2	2		49	93	50	3	41	97	28	6
2	2	19	44	93	39	4	45	111	45	7
2	2	20	51	70	29	3	57	116	31	4
2	2	19	46	62	17	7	60	124	25	9
2	2	21	42	114		1	57	100	32	6
2	1	19	48	93	41	5	37	129	40	9
2	2	18	38	90	23	2	37	101	18	4
2	1	21	26	43	67	0	33	109	40	7
2	2	20	33	50	36	3	51	87	36	9
2	1	21	29	139	22	6	29	118	15	5
2	1	30	37	105	32	0	46	134	15	7
2	2	20	38	36	64	3	29	96	21	8
2	1	25	41	60	85	2	45	88	58	7
2	2	25	40	110	52	3	55	103	27	5
2	1	25	52	136	10	6	40	142	13	7
2	2	20	57	95	21	2	41	109	2	1
2	2	19	49	105	48	4	47	103	45	8
2	1	19	59	101	44	3	56	81	29	7
2	1	21	40	68	2	1	34	94	37	5
2	2	20					33	119	29	6
2	2	18	40	119	32	2	38	98	43	7
2	2	19	51	103	15	1	43	107	36	8
2	1	23	49	100	29	2	55	115	32	9
2	1	19	47	83	41	3	46	116	33	5
2	1	20	57	114	40	3	43	126	26	5
2	1	27	38	116	25	7	43	120	26	8
2	1	31	59	155	63	0	58	149	32	5
2	1	21	60	102	23	3	60	108	44	8
2	1	26	51	138	24	8	48	125	40	9
2	1	25	49	120	19	7	59	125	23	8
2	2	19	54	105	5	1	59	106	38	7
2	2	20	49	128	47	0	50	101	30	6
2	2	19	25	93	47	2
2	2	19	44	80	12	0	33	91	39	9
2	2	30	54	67	26	3	53	85	38	9
2	2	19	43	94	38	2	48	97	36	7
2	2	19	28	73	42	3	45	94	48	7
2	2	20	15	112	50	2	33	95	38	7
2	2	19	53	104	18	3	46	108	24	7
2	1	21	53	104	28	3	31	115	28	8
2	1	20				0	37	84	33	5
2	2	20	41	101	27	5	36	114	23	6
2	2	31	30	56	52	1	36	80	13	5
2	2	19	37	100	30	3	51	112	28	8
2	1	20	56	80	26	5	49	103	26	8
2	2	19	39	98	50	3	28	80	36	5
2	2	19	53	105	38	6	56	102	34	7
2	2	29	36	96	21	3	39	88	22	7
2	2	19	47	82	17	1	46	93	36	8
2	2	18	53	60	26	1	41	76	28	8
2	1	21	59	111	20	2	37	90	33	8
2	2	20	44	103	39	0	45	120	33	7
2	2	20	44	128	80	8	49	130	40	9
2	2	19	49	102	67	0	37	109	47	8
2	2	20	23	104	41	2	35	93	35
2	1	21	55	99	17	6	43	96	22	7
2	1	19	30	125	20	2	20	80	48	7
2	2	18	51	134	16	3	48	106	24	7
2	1	19	51	155	74	4	43	79	35	9
2	1	18	24	127	9	1	33	83	36	6
2	2	19	30	93	33	3	34	85	30	7
2	2	19	41	116	21	2	44	104	25	6
2	1	20	29	131	24	5	30	131	33	8
2	2	19	33	81	24	4	46	102	21	5
2	2	18	32	74	53	2	50	126	39	9
2	1	20				0
2	1	20	44	88	11	2	34	73	24	9
2	1	20	43	80	21	3	43	111	33	3
2	2	26	41	100	35	3	40	97	26	5
2	2	25	32	62	20	1	45	105	10	3
2	2	19	41	75	52	3	33	111	27	8
2	2	19
2	2	27	25	97	17		53	80	26	7
2	2	20	49	117	28	4	49	115	20	7
2	2	26	51	97	23	3	43	106	16	5
2	2	24	39	112	27	2	37	115	31
2	2	19	40	95	14	3	29	111	21	6
2	2	19	44	107	29	4	34	119	21	7
2	2	20	55	63	33	4	53	101	26	6
2	2	19			13	3	44	102	17	4
2	2	19	33	132	25	1	52	111	27	8
2	2	24	56	106	25	2	59	96	31	6
2	2	19	26	80	24	4	38	105	29	9
2	2	18	40	78	7	1	42	94	11	5
2	2	19	35	138	13	2	39	120	30	7
2	2	18	39	103	33	3	43	114	34	8
2	2	20	58	119	27	3	49	125	25	8
2	2	20	29	107	18	4	34	111	25	7
2	2	25	40	132	14	3	34	116	36	9
2	2	34	54	141	29	0	53	98	25	9
2	1	26	59	120	39	4	44	106	24	6
2	1	20	51	93	22	7	33	106	23	7
2	1	21	56	163	25	4	45	131	27	8
2	2	19	44	130	20	5	54	101	25	7
2	2	19
2	1	20	59	71	29	3	43	92	26	9
2	2	19
2	1	20	29	162	33	1	42	97	27	6
2	2	20	26	63	49	2	32	109	29	6
2	2	19	47	94	27	4	45	110	31	9
2	2	19	58	99	13	4	27	91	19	5
2	1	20	42	147	26	4	47	125	27	9
2	1	20	60	77	11	1	55	104	32	8
2	2	19	39	126	33	3	43	127	22	9
2	2	26	53	155	32	1	44	102	32	6
2	1	20	49	121	21	3	40	118	30	7
2	2	25	33	118	33	4	50	115	36	7
2	1	27
2	2	32	40	122	46	3	52	117	28	8
2	2	19	54	132	24	2	51	117	36	5
2	2	18	35	70	21	3	26	106	26	8
2	2	20	25	89	16	5	26	97	26	7
2	1	20	58	106	17	8	49	104	20	9
2	2	19	25	103	19	3	28	109	18	6
2	2	19	36	61	28	1	23	64	10	7
2	1	21	56	119	21	2	46	96	53	7
2	1	20	54	114	20	4	47	112	18	4
2	2	19	51	88	23	1	50	103	23	7
2	2	20	33	116	34	4	40	121	24	8
2	2	19
2	2	19	29	94	42	2
2	1	19	56	124	79	3	42	98	35	9
2	2	18	40	117	21	3	48	114	35	7
2	2	19	43	133	11	5	36	72	39	9
2	2	19	55	126	36	2	45	114	26	9
2	1	18	55	92	28	3	56	100	31	9
2	2	19	42	111			31	109	21	8
2	2	19	42	98	28	2	40	94	30	6
2	1	21	40	84	43	0	39	99	39	4
2	1	20	57	60	19	3	43	77	35	9
2	2	21	32	52	59	0	48	93	35	6
2	2	20	24	87	26	4	26	97	25	6
2	2	19	28	123	44	5	56	105	41	8
2	2	19	30	97	21	1	44	41	20	0
3	1	34	54	138	38	4	51	120	36	7
3	1	28	25	84	37	2	39	117	35	5
3	2	26	41	92	31	7	46	100	16	6
3	1		47	59	10	1	50	163	22	7
3	2	26	58	123	13	3	49	112	23	7
3	1	24	39	65	61	4	49	127	39	3
3	1	20	37	75	57		58	104	32	6
3	1	20	42	118	57	2	44	116	35	8
3	2	20	39	91	29	5	47	145	19	8
3	2	25	46	94	22	4	32	103	24	7
3	2	20	38	137	63	3	33	72	35	6
3	2	24	38	114	41	7	40	130	27	5
3	2	19	24	73	63	4	49	125	34	6
3	1	32	40	79	35	4	58	120	28	6
3	2	24	45	96	27	6	40	100	23	7
3	2	24	35	54	69	2	42	93	39	9
3	1	19	47	70	31		40	103	25	4
3	2	19	27	122	69	2	43	119	29	9
3	1	18	54	108	55	2	47	118	35	7
3	2	18	47	111	37	4	42	114	21	6
3	2	20	29	48	61	3	41	116	39	8
3			60	79	45	3	55	99	18	3
3	1	21	55	114	20	4	56	116	28	7
3	2	24	39	54	35	1	52	102	27	8
3	1	20	45	127	65	7	37	122	30	6
3	1	18	28	111	43	3	59	135	33	5
3	2	19			99	2	22	108	39	6
3	1	30	59	94	35	4	56	92	59	7
3	1	19	43	112	41	0	48	132	21	5
3	1	24	53	114	22	4	58	113	27	6
3	1	21	60	139	24	5	58	127	27	9
3	2	19	26	94	40	3	37	104	28	7
3	2	19	51	91	72	0	55	135	25	5
3	2	19	31	133	21	4	42	127	25	7
3	2	22	21	96	55	4	40	91	35	7
3	2	20	32	55	66	0	45	77	27	4
3	2	20	43	112	7	1	57	125	19
3	2	21	47	76	15	1	50	112	21	2
3	2	20	42	78	36	5	44	78	30	8
3	1	19	50	136	41	3	51	104	35	7
3	1	20	60	110	45	6	60	103	17	5
3	2	24	54	92	23	5	56	114	20	6
3	2		47	98	50	4	43	109	27	5
3	2	18	45	93	35		30	85	34	8
3	2	18	42	71	10	1	39	111	22	5
3	2	20	38	94	19	2	45	121	21	5
3	2	24	57	92	69	1	46	107	28	3
3	2	19	32	98	25	4	31	103	18	5
3	2	29	45	86	10	3	45	106	22	6
3	2	21	37	76	45	5	30	108	34	7
3	2	20	19	82	47	3	58	114	40	7
3	2	19	49	85	56	3	52	111	26	4
3	2	21	36	92	66	3	25	104	45	8
3	2	19	58	116	21	3	54	105	28	5
3	1	18	58	148	69	1	39	131	25	7
3	2	19	48	79	19	2	51	93	25	2
3	2	19	51	114	49	4	39	126	40	7
3	2	19	39	67	29	1	47	72	18	5
3	2	21	42	110	18	5	27	111	8	6
3	2	20	44	63	46	0	52	111	27	6
3	2	20	54	73	53	3	52	112	40	8
3	2	20	28	76	7	1	41	118	15	3
3	2	19	54	65	57	4	45	107	27	5
3	2	19	51	83	51	5	50	112	54	9
3	2	19	47	97	22	5	43	121	23	7
3	2	19	58	113	34	6	59	118	38	8
3	2	19	43	83	20	3	52	96	37	8
3	1	20	53	89	59	4	55	106	32	7
3	2	19	51	81	21	3	50	94	20	8
3	2	20	30	74	120	4	35	91	39	7
3	1	18	58	113	30	3	55	125	29	8
3	2	20	38	119	22		42	122	20	6
3	1	19	40	120	75	4	49	124	61	6
3	2	19	45	52	12	4	52	94	16	5
3	2	21	20	106	37	4	44	80	26	7
3	1	19	44	90	61	2	37	112	48	9
3	2	20	51	80	71	6	44	124	26	6
3	1	19	56	75	38	2	56	104	49	7
3	1	21	48	125	61	8	51	131	37	5
3	2	18	39	30	54	2	59	78	45	5
3	1	22	52	50	65	1	53	94	32	7
3	2	20	60	109	40	1	53	84	22	5
3	2	19	51	130	13	6	39	116	12	6
3	1	25	51	123	27	4	45	112	34	6
3	2	20	30	118	25	3	41	105	62	4
3	1	21	51	119	34	1	41	101	37	6
3	2	19	33	73	16	2	48	107	24	8
3	2	19	41	99	32	2	46	96	19	7
3	2	19	48	81	44	5	30	101	35	8
3	2	19	48	122	35	3	50	142	26	5
3	2	19	55	94	9	1	51	89	35	8
3	2	19	47	88	27	3	47	101	29	5
3	1	19	60	116	27	2	60	117	31	6
3	2	18	19	69	70	1	34	119	32	8
3	2	19					36	97	53	6
3	2	20	41	129	23	1	43	94	27	6
3	2	19	59	122	41	2	43	95	21	8
3	1	19	57	87	33	4	40	99	40	8
3	1	20	58	168	28	2	59	104	26	4
3	1	26	40	114	13	2	48	120	21	9
3	1	21	42	92	32	5	46	91	40	9
3	1	25	44	91	35	3	42	101	43	5
3	1	28	38	103	38	3	32	107	32	6
3	1	21	57	83	54	2	57	100	35	7
3	2	20	55	86	26	3	35	88	22	8
3	1	19	46	151	51	5	45	128	49	8
3	2	32	37	84	19	2	48	107	30	8
3	1	20	44	85	41	2	48	116	26	8
3	1	19	56	86	31	4	51	108	24	7
3	2	21	25	58	27	4	36	102	27	4
3	1	26	58	88	40	2	47	108	53	5
3	2	20	36	111	39	0	39	121	38	6
3	2	19	39	126	24	5	48	119	21	8
3	1	26	43	117	57	1	32	128	40	6
3	1	19	59	115	46	5	57	121	27	9
3	2	19	18	69	44	1	36	78	38	6
3	2	19	51	78	36	2	52	94	27	8
3	2	18	32	105	39	0	31	103	43
3	2	19	31	99	13	1	48	80	19	8
3	1	19	35	115	27	3	42	101	33	6
3	1	27	55	123	27	3	52	120	35	6
3	2	18	59	113	33	4	51	120	29	5
3	1	20	56	120	37	2	38	73	40	9
3	1	26	59	114	30	5	58	109	29	9
3	2	24	58	138	32	2	46	114	24	7
3	1	31	50	138	17	2	29	131	28	6
3	2	19					43	108	46	8
3	1	24	53	101	37	3	44	115	30	7
3	2	19	40	124	44	3	39	119	36	7
3	2	25	41	62	33	2	44	62	25	9
3	2	20	45	45	15	1	47	78	35	8
3	2	19	46	105	40	2	37	82	44	3
3	2	20	53	122	25	3	44	103	21	3
3	2	25	60	129	13	3	56	128	27	8
3	2	20	26	82	75	3	29	104	42	7
3	1	20	57	80	72	1	46	101	45	9
3	1	20	59	78	47	4	43	93	19	5
3	1	24	51	97	11	3	52	96	20	8
3	1	18	54	108	28	2	55	107	33	9
3	2	20	28	112	22	4	46	116	37	7
3	2	18	33	103	33	2	41	77	31	9
3	2	20	31	95	38	2	39	122	31	8
3	1	19	31	126	32	1	59	108	24	5
3	2	20	55	114	27	3	57	107	30	9
3	1	19	59	132	22	0	46	105	24	1
3	2	19				2	45	105	47	7
3	1	19	59	88	45		47	111	28	8
3	2	21	39	91	41	4	37	91	54	8
3	2	19	32	80	72	2	40	100	44	7
3	2	20	31	92	51	3	35	89	33	7
3	2	19	26	72	34	2	57	105	29	8
3	2	19	50	84	64	1	38	96	36	4
3	2	19	34	61	41	6	38	78	28	5
3	1	19	59	101	16	6	45	102	27	6
3	2	19	43	73	32	6	30	89	26	7
3	2	20	43	127	49	0	52	120	35	8
3	1	20	37	96	39	1	36	110	22	4
3	1	20	44	105	4	1	26	84	22	5
3	2	21				1	38	86	40	3
3	1	19	28	99	10		51	99	51	6
3	2	20	42	101	26	6	42	101	24	6
3	1	20	55	96	18	3	38	111	25	8
3	1	19	31	88	17	1			33	7
3	2	19	46	101	13	4	47	113	26	9
3	2	28	49	123	53	2	49	133	18	5
3	2	19	39	135	39	3	50	114	27	9
3	2	26	54	101	26	2	51	115	30	9
3	1	25	55	113	59	3	48	132	42	8
3	2	20	50	87	32	3	46	118	33	8
3	1	19	50	111	26	4	47	103	26	9
3	1	20	48	96	23	5	45	107	25	8
3	2	19	60	93	25	1	55	116	31	9
3	1	26	56	113	24	6	48	123	23	9
3	2	19
3	2	27	38	99	29	5	44	88	32	9
3	2	25	55	117	17	3	44	106	24	7
3	2	20	54	105	21	4	42	116	26	8
3	2	25	31	108	15	4	43	111	18	8
3	1	20	45	136	29	2	47	145	18	8
3	2	20	49	76	31	3	51	82	21	6
3	1	18	34	102	36	3	30	117	31	5
3	2	20	40	98	35	4	42	117	17	6
3	2	18	37	51	12	3	40	59	47	8
3	2	19	40	68	43	3	48	95	24	7
3	1	19	59	64	34	2	59	93	33	8
3	2	17	38	68	26	3	50	87	30	9
3	2	20	60	111	51	3	54	95	39	6
3	1	19	42	89	24	1	43	97	21	6
3	2	25	50	138	15	3	49	115	18	4
3	1	26	57	112	17	4	58	108	26	9
3	1	25	51	128	18	4	51	124	29	7
3	1	20	47	127	27	5	48	120	20	8
3	1	21	53	98	23	6	41	97	24	8
3	2	20	46	51	22	3	50	86	31	8
3	2	24	59	123	23	3	51	103	27	9
3	2	25	51	137	60	7	46	114	37	5
3	2	20	56	138	69	3	49	132	33	8
3	1	20	52	142	51	5	42	122	35	7
3	2	19	59	93	16	2	52	77	23	8
3	2	18	43	100	27	7	38	97	23	9
3	2	19	51	96	29	2	48	95	23	8
3	2	19	42	115	35	2	27	98	39	7
3	2	19	49	91	37	2	42	84	37	7
3	2	19	58	100	10	3	34	91	34	8
3	1	20	58	125	19	5	60	121	37	8
3	1	19	24	120	30	4	35	129	31	7
3	1	19	43	128	24	2	35	100	23	5
3	2	19	37	54	27	3	50	80	42	9
3	2	19	54	74	19	2	46	79	20	7
3	2	20	51	106	38	3	60	90	24	9
3	2	25	48	92	38	2	56	93	22	8
3	1	26	32	113	16	9
3	2	26	57	110	33	2	50	111	32	3
3	1	26	48	135	22	5	39	130	32	6
3	2	23	45	122	14	3	34	116
3	2	19	16	72	12	3	44	91	20	7
3	2	19	47	104	45	4	38	110	50	8
3	2	20	47	95	61	2	56	102	31	9
3	2	19	49	119	30	3	39	106	23	9
3	1	19	42	126	17	4	39	134	28	8
3	2	19	45	105	37	3	45	109	31	6
3	2	20	37	66	24	3	54	91	32	7
3	1	18	60	69	35	0	60	104	29	6
3	2	18
3	2	19	28	78	20	3	50	101	27
3	2	19	55	101	35	4	50	101	30	9
3	2	19	54	89	72	3	39	122	30	7
3	1	19
3	2	20	53	122	21	4	43	97	30	7
3	2	19	34	68	15	4	55	76	14	6
3	2	19	43	44	24	3	35	117	17	6
3	1	19
3	2	18	51	96	51	5	53	94	27	6
3	1	20	53	84	36	0	51	89	29	8
3	2	19	44	111	21	3	49	91	28
3	2	19	27	113	20	3	29	103	31	9
3	2	25	51	118	26	1	46	116	34	8
3	2	20	42	104	26	3	37	100	16	9
3	2	20
3	2	21	30	93	16	3	24	102	19	7
3	2	20	46	96	37	5	45	101	28	8
3	1	19	57	110	9	2	55	101	30	8
3	2	19	15	92	36	0	30	81	20	7
3	1	21	28	70	25	0	58	107	31	4
4	2	29	43	80	24	5	45	113	22	7
4	2	28					43	106	34	6
4	2	26	55	134	27	9	43	127	19	7
4	1	22	55	117	48	6	48	125	27	7
4	1	19	52	96	19	6	36	106	23	7
4	2	26	47	76	31	5	42	112	23	8
4	2	25	59	83	29	7	56	104	33	7
4	2	24	57	105	9	2	60	100	21
4	2	19	30	76	26	4	35	106	25	6
4	2	20	33	102	51	1	32	139	22	5
4	2	26	35	101	52	4	33	112	38
4	2	24	34	113	15		35	102	31	8
4	1	24	58	119	23	5	56	130	35
4	2	25	60	92	36	4	59	125	21	7
4	2	25	52	65	21	1	39	99	18	6
4	2	21	45	122	26	2	49	120	23	6
4	2	19	42	59	47	4	48	106	27	7
4	1	21	43	72	32	2	42	91	28	8
4	1	24	50	96	30	4	53	120	32	6
4	2	20	10	73	10	1	49	107	27	2
4	2	18	27	106	70	5	29	130	30	5
4	1	20	55	69	37		44	92	52
4	2	20	45	97	53	4	44	122	26	8
4	2	20	58	66	22	5	56	106	45	7
4	2	20	36	68	13	2	50	96	23	4
4	2	20	53	98	30	4	53	115	24	6
4	2	19	28	76	13	3	25	83	22	4
4	2	25	60	103	69	2	58	102	26	4
4	2	24	60	113	27	2	60	101	26	8
4	2	30			18	2	45	114	42	5
4	2	25	50	125	20	2	51	116	20	3
4	2	18	35	79	13	3	44	103	24	9
4	2	19	44	161	22	1	35	157	27	7
4	2	19	34	98	21	3	36	97	28	6
4	2	20	52	123	22	2	42	96	40	9
4	1	23	56	75	30	0	60	82	38	5
4	1	19	38	119	30	3	40	111	32	9
4	2	20	57	79	37	2	44	104	23	9
4	2	20	38	99	11	3	33	79	31	7
4	2	18	59	147	37	2	55	127	21	7
4	2	25	23	83	39	3	34	109	46
4	2	19	32	87	40	4	36	101	22	6
4	2	25	51	128	24	3	51	101	48	7
4	1	26	32	106	14	4	51	110	13	6
4	1	24	55	114	29	4	53	109	19	7
4	2	19	49	57	22	3	40	55	27	8
4	1	24	54	118	38	4	44	129	44	5
4	1	20	57	96	60	7	56	120	39	7
4	2	24	56	155	45	3	49	115	43	5
4	2	19	57	86	42	0	50	94	25	8
4	2	19	43	105	48	1	56	93	29	9
4	2	18	26	101	30	3	39	120	28	6
4	1	27	60	120	42	3	34	114	24	6
4	2	25	50	113	24	3	41	94	29	9
4	2	20	44	112	25	0	44	143	31	8
4	2	19	38	66	28	2	48	88	36	7
4	2	19	55	95	13	2	54	84	30	7
4	2	20	34	137	49	8	41	109	28	8
4	2	19	24	86	27	5	42	123	29	5
4	2	19	31	101	36	2	42	109	29	7
4	1	19	34	156	45	3	31	137	46	5
4	1	20	60	90	53	2	49	117	51	8
4	1	20	34	67	43	1	23	86	68	5
4	2	20	46	60	30	2	30	84	29	8
4	1	25	54	147	6	1	50	87	22	7
4	2	20	50	93	24	2	50	114	24	9
4	2	25	53	91	29	3	49	106	22	8
4	2	20	34	76	35	3	41	96	36	7
4	1	34	56	138	38	4	55	108	24	6
4	2	19	31	99	46	4	35	102	22	6
4	1	19	58	99	56	2	44	99	37	7
4	2	18	39	88	44	4			24	7
4	2	26	47	131	21	2	50	113	26	7
4	1	19	53	82	24	3	53	99	39	6
4	2	19	57	92	14	3	41	99	28	9
4	2	21	57	86	20	2	42	98	18	7
4	1	19	53	108	71	3	46	106	43	8
4	2						56	107	21	6
4	2	36	54	86	21	3	51	100	25	7
4	2	19	48	105	20	4	45	104	15	5
4	2	25	41	94	42	2	48	132	35	8
4	1	20	45	126	15	5	37	121	21	9
4	2	19	42	58	28	3	38	88	28	7
4	2	20
4	2	20	34	113	52	3			27	6
4	2	20	38	61	15	1	45	69	29	8
4	2	19	48	108	20	8	46	91	26	8
4	2	20	57	77	39	3	39	74	34	9
4	1	20	51	85	29	4	33	118	23	6
4	1	21	21	64	40	6	51	90	29	9
4	2	19	22	79	8	3	26	85	22	5
4	1	19	28	104	11	0	43	136	27	6
4	1	20	45	113	5	1	35	106	23	7
4	2	20	54	91	25	5	47	112	41	9
Learning Styles 1 = diverging , 2= assimilating 3= converging, 4= accommodating; sex 1= male, 2= female; mDT_mm = mean depth of compressions; mFreq = mean frequency of compression; IA_Zeit = time to start CPR; IASSges = checklist points for Initial Assessment, 1 indicates before intervention, 2 indicates after intervention
